# Supplementary material for: Pollution index of waterfowl farm assessment and prediction based on temporal convoluted network
Source: PLoS One. 2021 Jul 23;16(7):e0254179. doi: 10.1371/journal.pone.0254179 (PMC8301615; doi:10.1371/journal.pone.0254179)
Supplement: S1 Dataset — (XLSX) [file pone.0254179.s001.xlsx]

## Sheet: Sheet1
temperature	humidity	Co2	ammonia	TSP
25.9	72.1	570	7	18
26.3	73.1	552	8	23
25.9	69.7	573	7	20
25.7	70.6	578	4	21
25.8	70.9	589	9	21
25.6	71	583	8	23
25.6	70.7	573	9	23
25.6	72	562	9	24
25.9	73.1	540	7	25
26	70.5	648	8	25
26.2	71.5	650	10	25
25.8	71.8	628	7	25
26.2	74.5	592	8	25
25.9	73.7	583	5	18
25.9	70.7	622	6	14
25.8	73.9	611	9	13
26.1	73.3	675	8	13
26.1	72.7	649	8	15
26.2	73.6	610	12	15
26.1	74.4	600	10	16
25.6	72.5	638	9	16
25.6	75.6	666	9	13
25.9	74.8	643	8	12
25.8	75.2	610	8	12
25.9	74.2	580	7	12
26	73.8	586	4	15
26.5	73.1	591	6	12
26.6	72.4	658	8	14
26.7	77	566	9	14
26.4	71.3	675	11	12
25.9	70.4	600	5	14
25.6	71.6	623	6	15
25.7	72.3	617	11	16
25.9	72.3	609	8	12
26.2	72.3	589	10	11
26.3	72.6	632	9	11
26.7	73.7	637	16	13
26.5	73.1	605	17	13
26.7	71.3	598	19	13
26.1	71.6	596	12	12
25.9	75.5	731	4	15
25.7	70.9	640	1	14
26.5	72	648	6	14
26.9	69.4	646	5	10
27.1	70.1	604	7	11
26.8	69.5	654	8	11
26.8	69.5	620	12	10
26.9	69.8	626	9	11
26.8	69.3	645	9	11
26.7	68.9	660	10	11
26.5	70	668	11	11
26.6	74	705	9	12
26.5	71.7	621	12	12
26.3	70.1	651	10	14
27	72.9	633	11	16
26.8	71.4	641	11	14
26.9	74.1	628	16	15
26.8	71.3	687	11	15
26.5	70.4	731	12	16
26.8	76.9	627	17	20
26.5	70.9	665	19	17
26.1	70.4	664	16	16
26	70.3	698	14	16
26.4	71.6	665	17	17
26.2	73.5	725	16	18
26.6	77.2	624	14	20
26.7	72.8	626	17	19
26.6	76.6	615	14	20
26.6	72.2	609	15	20
26.7	75	596	17	20
26.3	71.5	639	16	20
26.4	77.3	634	14	19
26.7	77.2	591	14	21
26.5	72.3	647	15	21
26.3	71.2	752	15	22
26.6	79.9	696	17	21
26.8	73.9	678	15	23
26.7	77.6	657	19	25
26.5	73.2	678	19	23
26.3	73.9	714	16	25
26.7	78.8	662	17	25
26.7	72.6	633	16	25
26.5	73.2	632	16	25
26.8	76.5	629	13	25
26.4	71.1	667	14	25
25.8	76.1	681	17	25
25.8	73.7	665	17	25
26	74.8	665	17	25
25.9	72.7	645	22	25
26	71.3	672	21	25
26.5	78	622	27	25
26.5	73.8	705	35	25
26.5	80	619	43	18
26.6	73.6	686	38	14
26.3	73.8	635	32	12
26.7	72.6	664	45	13
26.9	72.9	636	40	14
26.7	71.1	683	37	11
27.5	71.1	621	37	14
27.9	72.6	650	36	15
27.6	71.3	624	30	14
26.7	72.7	645	26	11
26.9	72.3	588	25	12
27.4	70.2	637	30	14
27.7	68.3	635	29	14
27.4	68.4	646	26	13
27.3	73.3	672	21	14
27.5	73	599	28	13
27	72.9	600	22	11
27.1	68.5	598	28	12
26.7	68.3	658	29	11
26.6	71.3	662	25	10
26.5	69.4	669	29	10
26.7	77.3	665	24	11
26.8	69.9	710	29	11
26.6	69.8	716	37	10
26.1	69.2	756	45	10
26.2	73.5	672	38	10
26.5	71.6	717	39	11
26.5	70.3	744	39	11
26.1	69	736	43	10
26.4	73.1	616	42	12
26.3	75.8	652	21	12
26.2	70.2	672	17	12
26	70.4	677	18	11
26	69.8	645	17	11
26	70	625	16	11
26.5	78.1	572	14	16
25.7	70.6	626	15	12
25.7	70.7	630	13	11
25.8	70.7	629	14	12
25.7	70.9	614	14	12
25.7	72.9	629	11	14
25.9	76.5	599	13	15
25.7	73.1	610	12	14
25.9	70.9	613	12	12
26	71.2	621	13	14
26.3	78.5	572	13	22
25.8	69.8	636	10	15
25.6	71.8	674	12	16
26.1	74.8	634	14	19
25.8	72.3	722	14	17
26.1	72.7	695	15	19
25.7	72.9	659	16	19
25.3	72.9	653	15	18
25.9	76.9	611	20	23
26.5	79.5	633	20	20
25.6	74.6	636	20	21
25.3	72.4	651	17	21
25.6	73.8	660	22	23
25.7	73.1	668	27	23
26	72.5	627	36	24
26.3	71.8	612	30	25
26.8	73.1	678	36	25
27.5	66.8	747	20	25
27.8	71.6	630	16	25
27.9	71.1	645	14	25
27.7	68.4	750	18	18
27.4	69.6	668	18	14
27.6	68.1	611	22	13
27.6	67.5	625	26	13
28.3	68.4	611	24	15
28.4	69.2	630	26	15
28.6	69.9	614	22	16
29	72.4	600	17	16
28.3	66.3	621	21	13
28	66.5	570	21	12
27.9	65.4	605	20	12
28.1	68.9	600	20	12
28.9	73.7	578	15	15
28.1	69.4	564	15	12
28.8	70.9	573	15	14
29	69.4	604	14	14
28.4	64.7	621	14	12
28.6	73.5	573	11	14
28.9	72.4	622	12	15
28.9	70.1	562	12	16
27.8	66.3	636	13	12
27.5	65.1	610	12	11
27.6	64.7	613	14	11
27.7	71	616	11	13
27.4	67.6	627	16	13
27.2	66.7	666	19	13
27.5	66.7	626	17	12
27.7	68.2	648	17	15
27.3	66	670	19	14
27.7	71.8	622	15	14
27.5	67.9	641	16	15
27.3	65.9	656	16	13
27.3	66.1	638	18	12
27.6	69.3	604	18	14
27.5	67.1	616	16	14
27.5	68.7	618	16	14
27	66.2	627	19	14
27	65.5	636	14	14
27.2	70.5	608	12	15
27	65.7	612	16	13
27.3	70.2	575	15	19
27.2	69.7	604	13	16
27.4	68.3	590	14	18
27.3	72.2	600	17	19
27.1	66.2	623	16	16
26.6	66.1	608	17	16
27.1	70.6	585	17	21
26.8	67	606	19	18
27.1	69.9	652	16	20
27	67.6	694	18	20
26.9	67.4	650	15	20
27.3	68.8	661	14	21
26.7	66.9	682	16	19
26.8	65	660	15	19
27	68.5	594	13	23
27.1	68.4	651	15	24
27.1	68.6	618	15	25
27.1	68.1	638	14	25
26.8	64.6	618	13	25
26.2	72.4	596	12	25
26.4	72.3	628	15	25
26.5	71.1	637	14	25
26.8	74.6	622	11	25
26.7	76.9	598	12	25
26.7	71.5	645	16	25
26.5	71.5	752	18	25
26.1	71.7	671	16	16
26	71.4	628	14	14
26.7	73.7	632	18	14
26.8	73.1	641	21	15
26.9	71.9	653	18	14
27.3	77.2	660	18	14
27.2	77.1	630	16	13
27.3	78.3	602	16	12
26.9	71.9	595	18	11
27	72.7	592	19	11
27.4	75.5	618	18	12
27.6	73.1	614	18	13
27.6	74.4	625	31	11
26.5	68.8	620	22	9
26.7	71.2	594	25	10
26.8	68	672	22	8
27	73.3	638	29	9
27.3	68.8	629	25	10
27.3	68	626	27	10
27	67.3	676	25	9
27.1	74.8	622	16	8
27.4	75.9	580	14	9
27.4	75.8	576	14	10
27.3	73.1	647	17	9
27	68.5	708	19	8
26.9	68	672	18	9
26.8	68.5	660	18	10
26.6	67.3	646	15	9
26.5	66	673	14	8
26.4	69.5	696	13	7
26.8	73.9	604	12	9
27	70.8	634	17	10
26.7	68	591	15	10
26.2	65.9	618	13	8
26	66.4	633	13	8
26.3	72.3	609	15	8
26.7	74.4	582	16	11
26.4	67.4	652	17	9
26.2	71	623	16	10
26.5	68.7	653	23	10
26.1	70.5	636	21	10
26.4	69.1	632	22	10
26.1	69.4	622	17	11
26.6	70.8	608	17	12
26.2	66.9	651	15	11
26.8	71.7	572	18	14
26.2	67.4	595	15	12
26.2	69.1	596	20	14
26.1	69.5	661	16	12
26	68.3	708	17	11
26.1	68.1	632	14	14
26.8	74.1	612	13	15
26.7	75.2	626	11	14
26.7	73.2	575	14	16
26.4	74.9	609	12	15
26.4	69.5	673	13	17
26.7	74.7	600	14	21
26.6	66.9	782	12	17
27.1	73.1	633	17	11
27	77.4	637	13	8
26.5	68.3	638	18	7
27.2	76.3	836	35	25
27.8	67.8	693	23	25
27.5	67.7	717	13	25
27.4	71.7	660	17	25
27.4	66.6	714	15	24
27.6	68.5	613	13	25
27.3	66.5	625	6	23
27.3	71.1	578	7	24
26.6	66	608	7	22
27.1	71.6	562	7	25
27	74.7	577	10	21
26.6	67.8	594	8	23
26.9	72.4	554	17	24
26.7	68.3	611	16	22
26.9	67.1	630	15	20
26.6	68.5	603	19	20
26.8	67.6	635	16	20
26.5	68.4	604	21	20
27	73.7	585	19	21
26.7	70.3	609	19	19
26.6	68.9	622	17	18
26.7	68.2	616	21	19
26.9	68.4	614	18	18
27.1	69.6	592	21	18
26.7	70	629	22	18
26.6	67.5	683	24	17
26.7	67.5	646	22	17
27	68.1	699	19	17
27.1	69.3	643	19	18
27.1	72.3	623	21	18
27.1	74.9	642	22	18
26.9	77.5	640	29	18
26.7	74.8	658	26	19
26.4	71.3	776	25	15
26.9	73.6	620	21	12
26.5	69.5	739	20	11
26.5	69.6	608	17	11
27.4	71.4	628	25	14
27.5	72.4	590	20	14
27.5	69.7	624	22	14
27.6	68.9	672	22	14
27.5	69.5	673	22	13
26.8	66.4	638	27	12
28.8	73.7	572	25	17
28.1	69.1	620	27	15
28.4	66.9	593	26	15
28.5	65.7	626	26	15
28.5	66.8	639	29	15
28.5	65	635	25	14
28.4	74.9	560	20	15
27.8	73	582	18	14
28.3	74.6	568	19	14
28.5	76.1	575	18	14
28.5	68.6	620	17	15
28.2	67.3	677	15	14
27.2	67.2	587	14	12
27.3	73.8	605	14	11
26.9	66.4	654	21	12
26.5	67.2	645	19	11
27.2	72.5	621	18	11
27.1	69.7	638	23	12
26.7	67.8	619	20	11
26.9	68.3	681	26	17
26.8	70.6	632	18	11
27.1	70.2	654	22	13
26.8	68.8	700	22	12
26.4	68.2	659	22	11
26.1	66.4	670	25	12
25.9	65.8	734	26	11
26	64.2	717	22	11
26.2	66.9	695	21	11
26.2	67.3	705	18	12
26.9	73.7	632	20	14
27.2	72.7	585	24	15
26.6	67	591	30	15
25.9	65.4	598	32	14
26.2	66.9	603	24	13
26.9	74.8	589	33	15
26	67.6	642	37	14
26.3	70.8	608	36	14
26.4	67.4	632	31	14
26.4	75	632	28	14
26	68	633	29	15
26.7	72.8	589	25	17
26.3	72.6	622	28	15
26.2	73.6	601	28	14
26.3	70.3	579	31	15
25.8	65.9	613	28	15
26.5	72.1	570	30	19
26.4	71.1	632	30	15
26.4	68.5	643	33	15
26.4	69.3	642	39	16
26.3	67.8	640	37	17
26.2	68	638	37	16
26.4	68.6	621	35	17
26.1	64.7	677	35	18
25.9	66.4	639	32	19
25.9	63.4	661	33	20
26.1	69.8	760	24	14
25.7	67	659	20	9
26.8	74.6	561	20	12
26.2	68.7	612	18	10
26.2	65.2	633	17	9
25.4	67.2	714	23	9
25.2	67.1	666	26	8
25.3	68.9	708	23	9
25.4	67	702	24	9
25.5	66.8	655	24	9
25.6	66.7	652	25	9
26.8	66.5	658	24	11
26.3	63.8	647	25	10
26.6	64.6	653	21	10
26.8	64.3	591	27	11
27.1	64.6	616	28	12
27.4	64.7	605	28	12
27.3	64.8	598	27	12
27.2	64.1	580	31	11
27.1	63.9	594	31	11
26.6	65.4	640	28	11
26.5	64.3	584	25	10
26.3	64.1	592	27	10
26	64.4	668	31	10
25.9	68	613	30	9
25.8	66.1	634	22	10
25.6	65.4	622	18	9
25.4	66.5	669	18	9
25.3	67.6	650	18	8
25.1	69.1	678	22	7
25	68.5	709	20	7
24.7	68.9	660	22	7
25	66.3	697	23	7
24.9	67	691	22	6
25.4	65.8	717	24	6
27.4	69.1	644	28	11
26.6	70.2	650	27	10
26.1	63.9	691	33	8
26	64.4	698	35	8
26.1	64.5	705	32	8
26	64.7	716	39	8
25.9	63.3	664	41	8
25.7	63.9	680	42	8
25.7	63.9	669	45	8
25.6	63.8	682	45	8
25.6	64.1	678	43	8
25.6	63.9	718	47	8
25.6	63.9	698	42	8
25.5	63.6	677	47	8
25.4	64.2	672	45	8
25.5	64.5	681	47	8
25.5	64.3	686	45	8
26	67.3	636	40	10
26.3	71.6	617	48	12
26.8	74	612	54	13
26.5	70.9	611	52	13
26.2	68	710	55	12
25.9	66.9	672	49	12
26.2	66.6	631	50	14
26.8	75.2	634	63	15
26.4	69.6	692	56	15
25.8	67.4	731	55	14
26.1	65.9	653	52	13
26.6	74.2	636	57	17
25.9	65.5	746	54	13
25.8	69.3	776	57	12
26	69.2	758	52	8
26	66.4	690	50	7
27	74	574	28	10
27.2	74.1	608	23	11
26.2	65.4	671	29	9
25.5	67.4	631	29	8
25.5	68.1	669	32	9
25.8	66.3	680	32	9
25.6	67.4	614	33	10
25.7	64.9	621	33	9
25.9	64.2	575	28	10
26.2	64	547	30	11
26.7	65.2	574	33	12
27	65.2	586	44	11
27.1	64	570	42	12
27.1	64.9	540	45	13
27.3	64.8	548	42	13
27.5	64.2	546	34	12
27.3	64.7	558	34	12
27.4	64.5	573	29	13
27.2	64.6	538	28	12
27.1	64	559	30	12
27	63.9	555	30	11
26.6	64.2	551	27	11
26.3	64.8	573	29	10
26.2	65.3	620	32	10
26.1	66.9	624	35	9
25.3	68.1	604	27	9
26.5	77.1	576	29	14
26.9	71	583	29	15
26.2	73.9	600	24	12
26.7	80.1	590	24	14
27	79.9	573	27	15
26.9	72.8	599	33	16
26.9	65.6	579	34	16
26.5	79.8	628	28	15
26.9	78.7	552	26	16
26.3	65.9	594	31	15
27.6	79.2	543	29	20
26.1	71.9	617	27	15
27.1	80	541	31	19
25.8	63	616	35	12
26.9	75	583	39	20
26.2	73.4	572	34	16
25.4	63.5	654	38	11
26.6	76.5	560	39	19
25.6	68.7	595	31	13
25.7	70.5	568	33	15
26.3	76.7	559	35	18
26.5	78	572	39	16
26.5	77.6	563	39	20
25.4	71.3	622	36	14
26.3	77.2	553	42	19
26	72.5	569	47	18
25.9	68.4	604	47	17
25.5	65.4	640	46	16
26	70.3	582	49	16
25.8	70.9	640	47	17
25.9	68.4	662	46	18
25.3	66	674	40	16
26	72.7	609	44	18
26.5	78.5	590	52	21
25.6	69.7	619	50	19
25.6	67.3	651	47	18
26.1	63.2	706	44	18
26.2	62.6	656	41	20
26.4	62.5	650	43	18
26.7	62.7	630	47	22
28	75.1	542	45	25
27.5	76.5	576	44	25
26.5	63.5	620	49	23
25.6	66.1	614	52	19
25.4	67.8	621	50	18
25.6	67.6	638	52	18
25.9	66.8	656	58	19
26	66.8	638	61	20
26	66	612	58	21
26.1	65.3	613	52	20
26.2	65.1	596	47	22
26.4	63	559	52	23
26.5	64	563	48	21
26.6	63.9	552	45	24
26.6	61.9	590	47	24
27.1	63.6	545	52	25
26.8	62.2	580	49	25
26.4	62.2	615	50	24
26.5	66.7	672	49	17
26.3	66.4	634	51	12
26	65.9	638	55	11
26	64.6	591	54	11
26.2	66.8	626	47	10
25.9	70	613	51	10
25.9	69.9	653	50	10
25.9	67.7	626	54	9
26.1	72.5	607	49	10
26.7	67.2	636	57	12
27.7	73	594	67	14
26.9	71.6	574	55	11
27.2	68	587	52	12
27	68.4	603	53	11
27.8	77.4	538	46	13
26.5	63.6	604	30	8
27.7	70.2	567	39	13
26.4	63.8	622	39	8
26.3	64.1	662	40	9
26.4	64.1	629	39	8
26.5	63.6	572	37	8
26.3	65.3	572	47	9
26.3	65.1	586	43	8
26.3	64.9	560	40	8
26.4	63.7	614	38	7
26.2	65	565	41	7
26.4	64.9	547	41	8
26.7	72.8	520	43	10
27	71.6	529	43	10
27	68.5	553	35	10
26.4	65.7	554	34	8
26.2	64.5	560	30	7
26.5	71.2	524	31	8
27	75.9	505	34	10
26.9	70.5	551	36	10
26.2	66.6	634	39	7
26.3	67.7	569	37	7
26.5	69.8	568	36	9
26.8	72.4	557	42	11
26.6	68.5	615	36	10
26.3	65.6	626	35	10
26.2	65.7	639	27	10
26.8	70.6	588	31	11
26.4	74	601	32	11
26.5	68.3	636	27	11
26.2	65.7	647	24	12
26.3	65.4	625	30	14
26.1	64.8	658	29	13
26.2	65.9	690	29	14
26.6	63.8	641	24	14
26.3	66.4	660	27	14
25.5	70.7	638	27	9
25.8	69.2	655	31	9
25.8	68.7	604	24	8
25.9	67.8	584	28	8
26	68.6	603	28	9
26	67.4	624	30	10
26.1	67.6	581	29	10
26.2	68.6	588	32	10
26	66.5	580	31	10
26.3	66.2	604	32	10
26.4	64.8	577	31	10
26.1	66.6	588	32	10
25.8	68.7	628	31	10
25.6	68.7	635	31	8
25.5	69.9	678	28	10
25.5	70.5	629	31	9
25.4	71.8	582	32	9
25.6	69.7	587	39	10
25.5	69.9	566	34	9
25.6	69	621	32	10
25.3	69.7	603	29	9
25.5	69.5	624	30	10
25.6	69.3	640	22	9
25.8	67.1	633	31	9
25.7	67.5	622	32	9
25.6	64.6	622	30	8
25.9	67.5	581	32	10
26.5	66.9	586	50	12
26.8	71.2	578	48	12
26.1	63.9	631	42	9
26.6	69	586	46	11
26.2	66.2	623	43	11
26.3	64.8	630	31	9
26.2	64.3	656	33	9
26.2	64.7	598	38	9
26.2	63.8	566	34	9
26.2	63.5	585	32	9
26	63.5	574	30	8
25.9	63.6	570	31	8
26	65.1	574	27	8
26.6	69	564	35	10
26.5	68.1	574	35	11
26	67.2	534	32	11
26.2	67.1	524	25	10
26.1	66	554	35	10
26.2	67.3	522	27	11
25.9	66	538	29	10
26.6	70.1	518	27	10
26.5	74.1	505	25	11
25.8	66.4	605	29	9
26.6	70.6	565	26	12
26.7	71.8	553	29	10
26.3	75.5	578	34	11
26	68.7	605	31	12
26	65.9	631	26	11
26.2	67.6	606	29	13
26.5	68.5	578	36	14
26.6	69.9	590	33	14
26.7	70.4	596	32	15
26.2	71.4	610	21	10
25.9	67.2	674	22	8
25.8	66.7	650	29	7
25.9	65.9	663	28	8
27.4	76.7	536	29	13
26.2	68.2	649	34	9
25.7	66.5	623	34	8
25.5	68.6	628	31	8
25.5	69.1	612	32	9
25.7	69.8	634	30	9
25.9	69	624	33	10
25.6	68.7	638	38	10
25.5	69.3	604	44	9
25.8	66.9	650	52	10
26.3	66.7	614	44	11
26.2	65.5	595	49	10
26.4	67	617	48	10
26.4	66	589	55	9
26.4	65.3	578	47	8
26.3	64.3	571	45	10
26.3	64	599	36	9
26.3	65.6	602	40	10
26	64.4	581	45	10
26.1	65.6	609	37	10
26	66.7	571	43	10
25.8	65.5	596	37	10
25.7	67.3	617	37	9
25.7	68.2	585	36	10
25.5	67.6	658	36	9
25.6	71.4	671	33	8
25.6	70.4	657	31	9
25.4	67.9	634	31	8
25.4	65.7	635	31	9
25.8	65.2	622	31	10
26	64.9	671	35	10
26.1	65	596	29	9
26.2	65.4	640	27	9
26.3	64.8	612	29	10
26.4	65.4	632	27	9
26.4	64.8	650	51	10
26.2	64.5	599	36	10
26.7	67.7	572	27	12
25.9	64.2	565	47	10
26.3	66.5	578	53	10
26.3	65	582	48	10
26	63.9	594	36	8
25.9	64.3	594	32	9
26.1	64.5	586	44	9
26.7	67.4	570	49	11
26.2	67	574	35	9
26.6	70.3	612	43	12
26.1	66.1	610	38	9
26.7	70.7	566	45	12
26	65.9	578	32	9
26.7	72	555	38	12
26	66.4	580	36	9
26.8	69.6	596	33	13
26.3	66.6	634	29	10
26.7	69.2	630	23	13
26.8	69.9	598	25	13
26.7	72.6	569	27	12
26.6	76.6	596	25	12
26.4	76	607	27	14
26.3	73.3	617	20	14
26.1	71	715	18	14
26.3	67.8	729	24	12
26.2	67.6	614	23	11
26.1	66.7	728	27	9
26.4	65.9	699	27	10
25.9	65.9	652	18	9
26.1	70.1	648	15	11
25.9	70	656	14	11
25.7	70.7	610	10	12
25.6	70.6	624	18	11
25.5	71.2	636	18	12
25.9	69.3	657	27	12
25.8	71.3	653	36	13
25.9	70.2	623	41	13
25.8	70.5	591	37	12
25.9	69	591	41	13
26.3	67.6	633	47	14
26.4	67.8	596	42	13
26.7	68.3	611	44	14
26.6	66.9	596	39	14
26.5	68.1	601	39	13
26.3	68	579	44	12
26.5	69	564	40	12
26.5	68.4	607	39	13
26.5	67.6	592	42	13
26.3	69.4	595	40	12
26	70.2	616	55	11
25.8	69.5	634	44	11
25.7	69.4	595	41	11
25.7	70.3	620	35	11
25.6	69.9	626	38	11
25.8	69.5	628	33	11
25.9	70.1	709	36	11
26.2	66.4	674	40	11
26.4	65.1	665	39	11
26.5	64.5	680	37	11
26.5	64.9	670	43	12
26.5	64.2	686	45	11
26.4	64	682	46	11
26.5	63.9	660	46	11
26.5	64.7	744	48	11
26.3	65.1	679	38	11
26.2	64.5	651	31	11
26.3	64.6	680	27	11
26.2	65.2	643	23	11
26.3	65.2	621	29	12
26.2	65	600	36	11
26.1	64.8	670	35	11
26.1	65.2	661	36	11
26.1	65.4	626	36	12
26	65.1	643	31	11
26	65.1	660	32	11
25.9	65.2	628	29	11
25.9	65.1	648	22	11
26	65.1	619	22	12
26.3	65.5	620	19	13
26.4	65.3	638	21	14
26.1	64.7	715	19	13
26.7	69.3	619	23	15
26.8	71	623	21	15
26.8	72.3	588	17	15
26.6	76.5	590	20	15
26.5	76.4	609	17	17
26.3	74.2	586	21	18
26.2	73.2	597	18	17
26.1	71.6	625	16	18
25.3	70.5	666	22	18
25.6	72.5	664	22	13
25.1	70.2	646	20	10
25.8	71.4	642	30	12
25.3	69.2	649	25	10
25.1	71.5	640	28	12
25.1	70.8	691	24	12
25.2	71.4	669	23	12
25.1	71.5	654	24	12
25.1	72	597	21	12
25.2	71.4	676	24	12
25.4	71.2	631	22	12
25.3	70.7	604	14	12
25.3	71.2	602	14	13
25.7	70.9	649	15	14
25.9	70.4	607	17	14
25.9	70	598	18	13
26.2	68	596	24	14
26.2	68.1	596	26	14
25.9	68.6	608	27	14
25.8	68.7	638	24	14
26	68.6	605	27	14
25.8	70.5	629	26	15
25.6	69	592	31	15
25.5	71.3	624	29	14
25.6	70.6	606	17	14
25.2	70.7	632	13	14
25	71	616	11	14
24.8	70.9	571	10	13
25	71.5	624	13	14
25.1	70.8	596	16	13
25.1	71	597	19	14
25.2	69.4	614	16	14
25.3	68	686	18	12
26	71.1	626	19	15
25.4	69.2	644	16	12
25.6	68.1	617	15	13
25.8	68.5	652	16	12
25.7	67.4	670	15	13
25.7	67.4	660	12	12
25.7	67.8	705	12	13
25.6	67.4	625	8	13
25.6	66.8	610	8	13
25.5	67.4	627	9	13
25.4	67.2	628	9	12
25.4	67.5	624	7	12
25.4	67.4	658	10	12
25.3	66.8	634	7	12
25.3	67.2	619	6	12
25.2	67.3	618	8	12
25.2	67	602	7	12
25	67.5	649	9	11
25	67.9	596	10	12
25.1	67.4	572	9	12
25.1	67.8	572	10	12
25.1	67	584	9	12
25.1	67.6	594	8	12
25.1	67.7	662	9	14
25.1	67.4	642	6	13
25.1	67.5	642	5	14
25	66.8	676	4	14
26	78.2	575	9	19
25.8	79.4	576	9	18
25.5	76.7	616	19	17
25.2	69.5	609	15	19
25	68.8	658	12	16
25.3	69.2	626	13	17
25	71.1	714	11	12
25.3	76.2	648	10	11
25.8	73.8	594	14	13
25.1	69.9	652	12	10
24.8	72.2	640	12	11
24.8	74.2	624	9	11
25.1	72.6	651	13	11
24.7	73.3	630	13	11
25	74.3	640	13	12
24.9	74	627	16	12
24.7	73.6	578	17	11
24.7	73.3	603	15	11
24.9	74.4	633	19	11
24.8	73.9	662	20	11
24.8	75.9	625	22	12
24.9	74.1	592	21	11
24.8	73.3	620	18	12
25	73.6	617	15	12
25.1	74.5	590	19	12
25.1	74	619	21	12
25.3	72	623	25	14
25.5	72.2	642	39	13
25.5	73.8	617	27	14
25.5	73.3	596	29	13
25.3	74.4	583	28	12
25.5	72.5	571	26	12
25.1	73.2	617	20	12
24.9	73.6	616	16	11
24.8	75.2	611	14	11
24.9	74.6	616	19	11
24.8	75.7	618	45	12
25.4	70.7	686	20	11
25.6	68.8	636	31	12
25.6	68.6	642	26	11
25.6	68.7	636	19	11
25.6	68.6	666	23	12
25.6	69.4	656	30	12
25.4	68.3	668	26	12
25.4	68.3	656	17	12
25.4	68.7	657	18	12
25.3	68.3	653	15	12
25.3	67.7	632	13	12
25.3	67.8	618	11	12
25.2	67.7	622	10	12
25.1	68.1	622	10	12
25.1	67.6	627	11	12
25.7	73	576	11	14
25.9	77.7	548	10	15
25.8	81	548	10	15
25.7	80.6	533	12	14
25.6	79.8	544	14	14
25.5	78.6	546	13	15
25.3	77.7	540	9	15
25.3	76.8	551	9	14
25.3	74.9	564	10	15
25.3	74.5	652	13	15
25.4	70.2	650	21	15
25.5	70.2	631	23	16
25.6	70.9	632	17	16
25.5	71	631	16	16
25.6	71.2	634	16	17
25.5	71.1	656	16	17
25.5	70.9	648	17	19
25.5	71.7	638	13	19
25.6	71.8	674	11	19
26.2	72.4	665	14	15
25.8	70.1	696	15	11
25.9	69.3	634	12	13
25.9	71.6	662	14	12
26	68.5	689	13	12
25.6	69.6	626	15	12
25.3	70.3	652	17	12
25.5	70	650	14	12
25.2	71.2	600	14	12
25.4	70.3	628	13	13
25.6	69.3	628	14	12
25.6	70.6	595	13	13
25.5	71.1	611	17	12
25.4	70.4	629	14	12
25.4	69.7	606	11	11
25.6	69.7	601	10	12
25.4	71.1	582	3	12
25.7	69.9	602	3	13
25.6	70	585	1	12
25.8	69.7	601	0	13
25.6	69.7	620	1	14
25.7	69.9	577	2	13
25.9	69.3	639	1	13
25.7	69.9	615	1	12
25.5	70.4	556	1	12
25.5	69.4	562	1	12
25.6	69	584	2	12
25.5	66.8	567	1	11
25.3	68.9	593	0	11
25.4	68.5	574	1	12
25.2	68.3	569	0	12
25.8	65.2	644	0	11
26	64.5	624	2	13
26.5	65.8	557	1	15
27.3	68.1	598	1	15
26.2	65.8	574	0	15
26.7	73.8	555	0	14
26.2	64.5	624	1	14
26.4	64.8	586	1	15
26.7	71.4	571	2	15
26.5	71.4	539	1	15
26.2	63.7	581	0	13
26.7	68.2	530	2	15
26	63.9	562	1	12
26.4	66.5	539	2	14
26	65.5	530	1	14
26.1	68	527	1	14
26.2	64.9	541	2	12
26.2	64.1	545	1	12
26.1	63.8	551	2	12
26	63.7	558	1	12
26.3	69.7	544	1	13
26.5	68.1	531	2	15
26.2	63.7	553	1	13
26.2	64.9	543	1	14
26.2	66.4	569	2	15
26.1	65	640	1	12
26	65.6	615	1	12
26.5	68.5	573	2	16
26.7	70.2	572	2	16
26.7	72	552	2	16
26.6	76.7	568	1	17
26.5	76.4	562	1	17
26	67.2	632	1	18
26.5	72.2	600	1	21
26.7	76.9	626	0	19
26.5	68	692	1	13
26	65.8	626	1	10
26	65.1	619	1	10
26.2	67.4	646	4	11
25.7	72.2	608	6	12
25.4	73.3	617	3	11
25.5	73.1	589	1	11
25.6	72.9	616	2	12
25.8	72.6	626	2	14
25.8	72.5	610	1	14
25.7	72.8	596	2	14
25.7	70.6	600	1	12
26	71.7	581	0	13
26.2	69.8	570	2	14
26.6	68.9	585	1	15
26.2	68.6	613	0	14
26.7	72.6	648	0	13
26.6	68.8	566	0	14
26.3	68.4	568	1	14
26.4	67.8	594	1	15
26.1	68	571	1	14
26.1	67.5	580	0	14
25.7	68.2	561	1	14
25.7	69.1	598	1	13
25.4	69.8	572	1	13
25.6	68.9	564	27	13
25.6	68.5	598	11	13
25.3	68.7	574	2	12
25.4	68.7	584	0	13
25.6	69.5	617	1	14
25.7	69	575	0	13
25.8	66.4	592	2	14
26.5	69.2	572	1	15
26.2	65	583	1	13
26.6	68.5	595	2	15
26.5	63.8	614	1	14
26.9	67.1	566	1	16
26.5	63.7	582	1	13
26.6	63.7	614	2	14
26.5	63.4	584	1	14
26.5	63.4	574	0	14
26.4	63.8	572	0	14
26.4	63.5	579	1	13
26.3	63.4	548	1	13
26.2	63.7	552	1	13
26.3	64.3	556	0	13
26.3	64.1	561	0	13
26.2	63.3	563	0	13
26.3	62.9	564	1	14
26.3	62.9	544	0	12
26.2	62.8	571	0	12
26.1	63.5	591	0	12
26.1	63.4	582	1	13
26	63.4	596	0	12
26	63.5	588	1	12
25.9	65.2	665	0	13
26.6	71.1	582	0	16
26.7	71.3	559	0	16
26.7	74.6	572	1	17
26.7	76.5	576	1	18
26.5	76.3	580	0	17
26.4	75.6	599	0	18
26.3	75.3	580	0	19
26.4	75.6	579	1	19
26.3	74.3	681	0	19
26.1	67.9	726	0	13
25.9	66.6	662	1	11
26	66.8	634	2	11
26.2	66.3	625	7	10
26.3	67.8	626	10	12
25.4	72.8	630	12	13
25.6	71	639	13	13
25.6	71.9	675	13	14
25.6	72.1	677	16	14
25.4	72.7	627	16	14
25.9	71.4	652	18	15
26	70.8	631	19	15
26.2	70.1	624	17	16
26.2	70.6	588	17	14
26.5	68.6	593	16	14
26.7	68.9	598	15	16
26.7	68.9	570	18	16
26.7	69.4	564	17	16
26.8	67.5	559	19	16
26.7	67	555	19	16
26.7	68.5	580	20	16
26.7	68.4	580	19	16
26.6	67.3	571	21	16
26.8	67.8	613	22	16
26.5	68.6	594	33	16
26.5	69.5	604	27	18
26.5	70.2	673	21	18
26.5	69.8	583	20	17
26.1	70.3	584	20	17
26	70.9	602	20	17
25.7	71.4	634	22	16
26	68.2	646	21	15
26.4	64.8	644	19	15
26.1	64.7	693	24	15
26.7	63	661	21	14
26.5	63.8	620	18	16
27.1	69	599	14	18
26.5	63.1	664	14	15
26.5	63.3	619	13	17
26.7	63.3	653	12	15
26.4	64.5	602	15	16
26.6	63.3	612	12	16
26.3	64	616	11	16
26.4	64	594	11	15
26.6	63.5	626	8	16
26.6	63.9	636	6	15
26.5	63.3	611	8	15
26.5	63.5	625	9	14
26.5	63.5	598	9	15
26.3	63.4	576	8	15
26.3	63.4	592	8	14
26.3	63.8	596	11	14
26.4	63.1	600	9	15
26.3	63.2	593	10	15
26.2	62.9	590	8	14
26.3	64	700	7	15
26.3	63.6	668	9	16
26.3	62.9	628	8	16
26.4	62.3	636	49	16
26.3	63.1	667	66	15
26.2	63	682	13	15
26.2	65.9	647	9	20
26.2	66.7	662	14	21
26.3	66.4	660	12	21
26.4	69.2	734	7	18
26.1	65.7	707	7	13
26.3	66	629	10	11
26.6	65.4	655	9	12
26.3	65.5	654	10	12
26.4	66.8	640	11	14
26.2	70.6	642	16	14
26.3	70.1	644	18	16
26.3	71	617	19	16
26.5	70.6	600	23	16
26.5	71.1	600	22	16
26.9	67.7	596	31	18
27.1	67.7	606	41	18
27.2	67.4	600	34	18
27.1	68	587	41	18
27.4	68	624	42	19
27.5	66.7	606	45	19
27.7	65.5	588	46	19
27.7	64.2	588	49	19
27.3	65.8	613	47	19
27.4	66	602	46	18
27.1	67.9	599	46	17
27	67.6	608	49	18
27.1	68.6	620	51	18
26.4	70.9	606	51	19
26.5	70	607	54	19
26.5	69.8	590	58	18
26.4	70	575	55	18
26.1	71	627	53	18
26.1	70.9	605	55	17
25.9	70.5	639	58	17
25.6	70.5	617	55	17
25.5	70	682	53	16
25.3	67.5	666	54	16
25.6	67.4	700	49	16
25.7	67.2	680	49	17
25.6	66.1	667	53	17
25.5	66.7	713	52	16
26.4	69	648	61	19
26.4	67.1	661	62	19
26.7	80.3	661	50	19
25.9	72.3	648	47	18
25.6	67.6	632	45	16
25.7	66	604	47	18
25.6	67.8	580	45	18
25.9	67.5	581	43	18
25.8	67	590	36	17
26.1	67.1	582	39	18
25.8	67.6	648	36	16
26	66.7	596	38	16
26.1	66.5	607	42	16
26.1	66.9	598	36	16
26	65.6	612	37	16
25.9	65.2	616	29	16
25.9	65.6	581	32	16
25.8	65.7	608	33	16
25.7	66.1	588	27	15
25.7	65.4	661	35	17
25.7	66	666	27	17
25.6	66.1	686	29	17
25.6	65.6	676	31	18
25.6	65.3	696	27	17
25.6	66	720	26	16
25.5	65.7	713	31	18
25.5	66.1	716	35	19
25.4	67.5	687	37	20
25.7	67.9	740	45	20
25.4	72.7	764	29	16
25.5	72.1	664	29	14
25.2	72.9	637	25	14
25.4	74.6	641	25	15
25.3	73.7	652	25	16
25.4	73.7	635	30	16
25.5	73.9	598	37	17
25.6	74.4	608	36	18
25.8	73.7	641	37	19
25.9	72.6	627	44	19
26.1	70.6	634	47	19
26.1	71.7	615	50	19
26.3	69.8	594	55	18
26.3	70.7	611	58	18
26.4	71.1	622	53	19
26.6	69.3	630	56	19
26.5	70	639	51	19
26.5	68.6	572	49	19
26.3	69.4	594	48	18
26.4	69.8	630	48	19
26.6	69.2	608	49	19
26.5	68	626	50	19
27	66.8	684	38	19
26.7	63.1	602	36	18
26.7	65.7	598	37	17
26.6	64.2	620	35	17
26.5	65.8	605	37	18
26.3	66.1	634	34	18
26.2	67.1	670	32	18
26	67.2	650	37	17
25.7	68.4	664	40	16
25.2	67	696	39	16
26.2	75.9	640	33	18
26.3	64.8	628	45	18
27.1	67.7	642	45	20
26.9	67.7	627	37	20
26.7	66.8	623	35	20
26.4	66.9	620	27	20
26.2	66.2	614	23	18
26	65.8	620	17	18
25.9	65.1	594	15	18
26.9	72.8	588	12	19
26.7	67.9	567	11	19
26.1	63.1	568	9	15
26.2	63.9	544	9	18
26	64.1	555	8	18
27.4	76.2	531	9	20
26.1	62.9	574	7	15
26.5	65.1	567	7	18
26	63.4	572	6	17
26	63.1	562	5	16
25.8	62.2	562	4	15
26.6	72.3	525	5	18
26.1	62.8	559	3	15
26.2	68.8	531	3	18
26.2	63.7	598	3	16
26.1	62.8	594	2	16
26.1	62.5	570	2	15
25.9	62.6	576	1	16
25.9	63.5	642	2	15
26	62.7	641	1	16
26	63	651	1	17
25.9	63.2	615	1	17
25.9	63.7	643	2	17
25.5	69	658	2	17
25.6	66.7	639	3	12
25.8	67.4	624	1	11
25.6	68.7	605	3	12
25.6	66.7	608	3	12
25.6	69.4	648	5	14
25.3	70.9	628	4	15
25.3	71.7	608	4	14
25.2	72	602	4	15
25.5	70.6	598	5	17
25.5	71.2	650	7	17
25.8	70.1	611	5	17
25.9	69.7	630	6	19
26.1	69.4	604	8	17
26.1	68.8	599	13	18
26.2	68.9	615	16	18
26.4	68.5	608	15	19
26.3	69.4	655	17	20
26.3	68.1	632	20	19
26.1	68.4	584	17	18
26.2	68.5	600	16	18
26.4	68.5	612	13	19
26.4	68.1	636	7	19
26.5	69.7	635	8	20
26.4	69.8	642	6	21
26.6	69.9	668	5	21
26.5	69.7	708	10	22
26.4	69.5	688	13	21
26.2	71.5	728	8	22
26	71.2	690	5	24
25.9	72.6	704	6	24
25.7	71.2	698	6	25
25.5	71.4	660	5	22
25.6	67.7	651	3	21
26.8	79	572	3	23
26.8	74.7	563	1	22
25.6	67.8	577	5	21
25.6	67.4	610	1	20
25.6	66.2	574	1	20
25.5	67.3	611	3	20
26.1	66.4	680	2	18
25.9	65.8	646	4	17
26.8	72.3	557	2	20
26.5	70.8	584	1	20
25.8	67	571	1	17
25.7	65.5	568	2	19
26.4	67.8	567	2	19
25.8	64.7	611	2	16
25.9	65	628	2	16
26	63.6	573	4	16
25.9	67.8	553	6	20
25.7	64.6	570	7	16
25.5	65.1	538	8	16
25.8	63.9	563	6	15
25.8	63.8	552	8	16
25.6	64.6	552	9	18
25.9	63.9	554	8	16
26.4	67.7	614	9	19
26.7	71.2	550	13	19
25.9	68.9	611	15	21
25.7	65.6	602	11	20
26	65.6	574	9	19
25.9	65.1	620	12	17
25.8	65.4	597	9	18
25.7	66.4	636	12	18
25.9	72.1	570	7	18
26.3	73.1	552	8	23
25.9	69.7	573	7	20
25.7	70.6	578	4	21
25.8	70.9	589	9	21
25.6	71	583	8	23
25.6	70.7	573	9	23
25.6	72	562	9	24
25.9	73.1	540	7	25
26	70.5	648	8	25
26.2	71.5	650	10	25
25.8	71.8	628	7	25
26.2	74.5	592	8	25
25.9	73.7	583	5	18
25.9	70.7	622	6	14
25.8	73.9	611	9	13
26.1	73.3	675	8	13
26.1	72.7	649	8	15
26.2	73.6	610	12	15
26.1	74.4	600	10	16
25.6	72.5	638	9	16
25.6	75.6	666	9	13
25.9	74.8	643	8	12
25.8	75.2	610	8	12
25.9	74.2	580	7	12
26	73.8	586	4	15
26.5	73.1	591	6	12
26.6	72.4	658	8	14
26.7	77	566	9	14
26.4	71.3	675	11	12
25.9	70.4	600	5	14
25.6	71.6	623	6	15
25.7	72.3	617	11	16
25.9	72.3	609	8	12
26.2	72.3	589	10	11
26.3	72.6	632	9	11
26.7	73.7	637	16	13
26.5	73.1	605	17	13
26.7	71.3	598	19	13
26.1	71.6	596	12	12
25.9	75.5	731	4	15
25.7	70.9	640	1	14
26.5	72	648	6	14
26.9	69.4	646	5	10
27.1	70.1	604	7	11
26.8	69.5	654	8	11
26.8	69.5	620	12	10
26.9	69.8	626	9	11
26.8	69.3	645	9	11
26.7	68.9	660	10	11
26.5	70	668	11	11
26.6	74	705	9	12
26.5	71.7	621	12	12
26.3	70.1	651	10	14
27	72.9	633	11	16
26.8	71.4	641	11	14
26.9	74.1	628	16	15
26.8	71.3	687	11	15
26.5	70.4	731	12	16
26.8	76.9	627	17	20
26.5	70.9	665	19	17
26.1	70.4	664	16	16
26	70.3	698	14	16
26.4	71.6	665	17	17
26.2	73.5	725	16	18
26.6	77.2	624	14	20
26.7	72.8	626	17	19
26.6	76.6	615	14	20
26.6	72.2	609	15	20
26.7	75	596	17	20
26.3	71.5	639	16	20
26.4	77.3	634	14	19
26.7	77.2	591	14	21
26.5	72.3	647	15	21
26.3	71.2	752	15	22
26.6	79.9	696	17	21
26.8	73.9	678	15	23
26.7	77.6	657	19	25
26.5	73.2	678	19	23
26.3	73.9	714	16	25
26.7	78.8	662	17	25
26.7	72.6	633	16	25
26.5	73.2	632	16	25
26.8	76.5	629	13	25
26.4	71.1	667	14	25
25.8	76.1	681	17	25
25.8	73.7	665	17	25
26	74.8	665	17	25
25.9	72.7	645	22	25
26	71.3	672	21	25
26.5	78	622	27	25
26.5	73.8	705	35	25
26.5	80	619	43	18
26.6	73.6	686	38	14
26.3	73.8	635	32	12
26.7	72.6	664	45	13
26.9	72.9	636	40	14
26.7	71.1	683	37	11
27.5	71.1	621	37	14
27.9	72.6	650	36	15
27.6	71.3	624	30	14
26.7	72.7	645	26	11
26.9	72.3	588	25	12
27.4	70.2	637	30	14
27.7	68.3	635	29	14
27.4	68.4	646	26	13
27.3	73.3	672	21	14
27.5	73	599	28	13
27	72.9	600	22	11
27.1	68.5	598	28	12
26.7	68.3	658	29	11
26.6	71.3	662	25	10
26.5	69.4	669	29	10
26.7	77.3	665	24	11
26.8	69.9	710	29	11
26.6	69.8	716	37	10
26.1	69.2	756	45	10
26.2	73.5	672	38	10
26.5	71.6	717	39	11
26.5	70.3	744	39	11
26.1	69	736	43	10
26.4	73.1	616	42	12
26.3	75.8	652	21	12
26.2	70.2	672	17	12
26	70.4	677	18	11
26	69.8	645	17	11
26	70	625	16	11
26.5	78.1	572	14	16
25.7	70.6	626	15	12
25.7	70.7	630	13	11
25.8	70.7	629	14	12
25.7	70.9	614	14	12
25.7	72.9	629	11	14
25.9	76.5	599	13	15
25.7	73.1	610	12	14
25.9	70.9	613	12	12
26	71.2	621	13	14
26.3	78.5	572	13	22
25.8	69.8	636	10	15
25.6	71.8	674	12	16
26.1	74.8	634	14	19
25.8	72.3	722	14	17
26.1	72.7	695	15	19
25.7	72.9	659	16	19
25.3	72.9	653	15	18
25.9	76.9	611	20	23
26.5	79.5	633	20	20
25.6	74.6	636	20	21
25.3	72.4	651	17	21
25.6	73.8	660	22	23
25.7	73.1	668	27	23
26	72.5	627	36	24
26.3	71.8	612	30	25
26.8	73.1	678	36	25
27.5	66.8	747	20	25
27.8	71.6	630	16	25
27.9	71.1	645	14	25
27.7	68.4	750	18	18
27.4	69.6	668	18	14
27.6	68.1	611	22	13
27.6	67.5	625	26	13
28.3	68.4	611	24	15
28.4	69.2	630	26	15
28.6	69.9	614	22	16
29	72.4	600	17	16
28.3	66.3	621	21	13
28	66.5	570	21	12
27.9	65.4	605	20	12
28.1	68.9	600	20	12
28.9	73.7	578	15	15
28.1	69.4	564	15	12
28.8	70.9	573	15	14
29	69.4	604	14	14
28.4	64.7	621	14	12
28.6	73.5	573	11	14
28.9	72.4	622	12	15
28.9	70.1	562	12	16
27.8	66.3	636	13	12
27.5	65.1	610	12	11
27.6	64.7	613	14	11
27.7	71	616	11	13
27.4	67.6	627	16	13
27.2	66.7	666	19	13
27.5	66.7	626	17	12
27.7	68.2	648	17	15
27.3	66	670	19	14
27.7	71.8	622	15	14
27.5	67.9	641	16	15
27.3	65.9	656	16	13
27.3	66.1	638	18	12
27.6	69.3	604	18	14
27.5	67.1	616	16	14
27.5	68.7	618	16	14
27	66.2	627	19	14
27	65.5	636	14	14
27.2	70.5	608	12	15
27	65.7	612	16	13
27.3	70.2	575	15	19
27.2	69.7	604	13	16
27.4	68.3	590	14	18
27.3	72.2	600	17	19
27.1	66.2	623	16	16
26.6	66.1	608	17	16
27.1	70.6	585	17	21
26.8	67	606	19	18
27.1	69.9	652	16	20
27	67.6	694	18	20
26.9	67.4	650	15	20
27.3	68.8	661	14	21
26.7	66.9	682	16	19
26.8	65	660	15	19
27	68.5	594	13	23
27.1	68.4	651	15	24
27.1	68.6	618	15	25
27.1	68.1	638	14	25
26.8	64.6	618	13	25
26.2	72.4	596	12	25
26.4	72.3	628	15	25
26.5	71.1	637	14	25
26.8	74.6	622	11	25
26.7	76.9	598	12	25
26.7	71.5	645	16	25
26.5	71.5	752	18	25
26.1	71.7	671	16	16
26	71.4	628	14	14
26.7	73.7	632	18	14
26.8	73.1	641	21	15
26.9	71.9	653	18	14
27.3	77.2	660	18	14
27.2	77.1	630	16	13
27.3	78.3	602	16	12
26.9	71.9	595	18	11
27	72.7	592	19	11
27.4	75.5	618	18	12
27.6	73.1	614	18	13
27.6	74.4	625	31	11
26.5	68.8	620	22	9
26.7	71.2	594	25	10
26.8	68	672	22	8
27	73.3	638	29	9
27.3	68.8	629	25	10
27.3	68	626	27	10
27	67.3	676	25	9
27.1	74.8	622	16	8
27.4	75.9	580	14	9
27.4	75.8	576	14	10
27.3	73.1	647	17	9
27	68.5	708	19	8
26.9	68	672	18	9
26.8	68.5	660	18	10
26.6	67.3	646	15	9
26.5	66	673	14	8
26.4	69.5	696	13	7
26.8	73.9	604	12	9
27	70.8	634	17	10
26.7	68	591	15	10
26.2	65.9	618	13	8
26	66.4	633	13	8
26.3	72.3	609	15	8
26.7	74.4	582	16	11
26.4	67.4	652	17	9
26.2	71	623	16	10
26.5	68.7	653	23	10
26.1	70.5	636	21	10
26.4	69.1	632	22	10
26.1	69.4	622	17	11
26.6	70.8	608	17	12
26.2	66.9	651	15	11
26.8	71.7	572	18	14
26.2	67.4	595	15	12
26.2	69.1	596	20	14
26.1	69.5	661	16	12
26	68.3	708	17	11
26.1	68.1	632	14	14
26.8	74.1	612	13	15
26.7	75.2	626	11	14
26.7	73.2	575	14	16
26.4	74.9	609	12	15
26.4	69.5	673	13	17
26.7	74.7	600	14	21
26.6	66.9	782	12	17
27.1	73.1	633	17	11
27	77.4	637	13	8
26.5	68.3	638	18	7
27.2	76.3	836	35	25
27.8	67.8	693	23	25
27.5	67.7	717	13	25
27.4	71.7	660	17	25
27.4	66.6	714	15	24
27.6	68.5	613	13	25
27.3	66.5	625	6	23
27.3	71.1	578	7	24
26.6	66	608	7	22
27.1	71.6	562	7	25
27	74.7	577	10	21
26.6	67.8	594	8	23
26.9	72.4	554	17	24
26.7	68.3	611	16	22
26.9	67.1	630	15	20
26.6	68.5	603	19	20
26.8	67.6	635	16	20
26.5	68.4	604	21	20
27	73.7	585	19	21
26.7	70.3	609	19	19
26.6	68.9	622	17	18
26.7	68.2	616	21	19
26.9	68.4	614	18	18
27.1	69.6	592	21	18
26.7	70	629	22	18
26.6	67.5	683	24	17
26.7	67.5	646	22	17
27	68.1	699	19	17
27.1	69.3	643	19	18
27.1	72.3	623	21	18
27.1	74.9	642	22	18
26.9	77.5	640	29	18
26.7	74.8	658	26	19
26.4	71.3	776	25	15
26.9	73.6	620	21	12
26.5	69.5	739	20	11
26.5	69.6	608	17	11
27.4	71.4	628	25	14
27.5	72.4	590	20	14
27.5	69.7	624	22	14
27.6	68.9	672	22	14
27.5	69.5	673	22	13
26.8	66.4	638	27	12
28.8	73.7	572	25	17
28.1	69.1	620	27	15
28.4	66.9	593	26	15
28.5	65.7	626	26	15
28.5	66.8	639	29	15
28.5	65	635	25	14
28.4	74.9	560	20	15
27.8	73	582	18	14
28.3	74.6	568	19	14
28.5	76.1	575	18	14
28.5	68.6	620	17	15
28.2	67.3	677	15	14
27.2	67.2	587	14	12
27.3	73.8	605	14	11
26.9	66.4	654	21	12
26.5	67.2	645	19	11
27.2	72.5	621	18	11
27.1	69.7	638	23	12
26.7	67.8	619	20	11
26.9	68.3	681	26	17
26.8	70.6	632	18	11
27.1	70.2	654	22	13
26.8	68.8	700	22	12
26.4	68.2	659	22	11
26.1	66.4	670	25	12
25.9	65.8	734	26	11
26	64.2	717	22	11
26.2	66.9	695	21	11
26.2	67.3	705	18	12
26.9	73.7	632	20	14
27.2	72.7	585	24	15
26.6	67	591	30	15
25.9	65.4	598	32	14
26.2	66.9	603	24	13
26.9	74.8	589	33	15
26	67.6	642	37	14
26.3	70.8	608	36	14
26.4	67.4	632	31	14
26.4	75	632	28	14
26	68	633	29	15
26.7	72.8	589	25	17
26.3	72.6	622	28	15
26.2	73.6	601	28	14
26.3	70.3	579	31	15
25.8	65.9	613	28	15
26.5	72.1	570	30	19
26.4	71.1	632	30	15
26.4	68.5	643	33	15
26.4	69.3	642	39	16
26.3	67.8	640	37	17
26.2	68	638	37	16
26.4	68.6	621	35	17
26.1	64.7	677	35	18
25.9	66.4	639	32	19
25.9	63.4	661	33	20
26.1	69.8	760	24	14
25.7	67	659	20	9
26.8	74.6	561	20	12
26.2	68.7	612	18	10
26.2	65.2	633	17	9
25.4	67.2	714	23	9
25.2	67.1	666	26	8
25.3	68.9	708	23	9
25.4	67	702	24	9
25.5	66.8	655	24	9
25.6	66.7	652	25	9
26.8	66.5	658	24	11
26.3	63.8	647	25	10
26.6	64.6	653	21	10
26.8	64.3	591	27	11
27.1	64.6	616	28	12
27.4	64.7	605	28	12
27.3	64.8	598	27	12
27.2	64.1	580	31	11
27.1	63.9	594	31	11
26.6	65.4	640	28	11
26.5	64.3	584	25	10
26.3	64.1	592	27	10
26	64.4	668	31	10
25.9	68	613	30	9
25.8	66.1	634	22	10
25.6	65.4	622	18	9
25.4	66.5	669	18	9
25.3	67.6	650	18	8
25.1	69.1	678	22	7
25	68.5	709	20	7
24.7	68.9	660	22	7
25	66.3	697	23	7
24.9	67	691	22	6
25.4	65.8	717	24	6
27.4	69.1	644	28	11
26.6	70.2	650	27	10
26.1	63.9	691	33	8
26	64.4	698	35	8
26.1	64.5	705	32	8
26	64.7	716	39	8
25.9	63.3	664	41	8
25.7	63.9	680	42	8
25.7	63.9	669	45	8
25.6	63.8	682	45	8
25.6	64.1	678	43	8
25.6	63.9	718	47	8
25.6	63.9	698	42	8
25.5	63.6	677	47	8
25.4	64.2	672	45	8
25.5	64.5	681	47	8
25.5	64.3	686	45	8
26	67.3	636	40	10
26.3	71.6	617	48	12
26.8	74	612	54	13
26.5	70.9	611	52	13
26.2	68	710	55	12
25.9	66.9	672	49	12
26.2	66.6	631	50	14
26.8	75.2	634	63	15
26.4	69.6	692	56	15
25.8	67.4	731	55	14
26.1	65.9	653	52	13
26.6	74.2	636	57	17
25.9	65.5	746	54	13
25.8	69.3	776	57	12
26	69.2	758	52	8
26	66.4	690	50	7
27	74	574	28	10
27.2	74.1	608	23	11
26.2	65.4	671	29	9
25.5	67.4	631	29	8
25.5	68.1	669	32	9
25.8	66.3	680	32	9
25.6	67.4	614	33	10
25.7	64.9	621	33	9
25.9	64.2	575	28	10
26.2	64	547	30	11
26.7	65.2	574	33	12
27	65.2	586	44	11
27.1	64	570	42	12
27.1	64.9	540	45	13
27.3	64.8	548	42	13
27.5	64.2	546	34	12
27.3	64.7	558	34	12
27.4	64.5	573	29	13
27.2	64.6	538	28	12
27.1	64	559	30	12
27	63.9	555	30	11
26.6	64.2	551	27	11
26.3	64.8	573	29	10
26.2	65.3	620	32	10
26.1	66.9	624	35	9
25.3	68.1	604	27	9
26.5	77.1	576	29	14
26.9	71	583	29	15
26.2	73.9	600	24	12
26.7	80.1	590	24	14
27	79.9	573	27	15
26.9	72.8	599	33	16
26.9	65.6	579	34	16
26.5	79.8	628	28	15
26.9	78.7	552	26	16
26.3	65.9	594	31	15
27.6	79.2	543	29	20
26.1	71.9	617	27	15
27.1	80	541	31	19
25.8	63	616	35	12
26.9	75	583	39	20
26.2	73.4	572	34	16
25.4	63.5	654	38	11
26.6	76.5	560	39	19
25.6	68.7	595	31	13
25.7	70.5	568	33	15
26.3	76.7	559	35	18
26.5	78	572	39	16
26.5	77.6	563	39	20
25.4	71.3	622	36	14
26.3	77.2	553	42	19
26	72.5	569	47	18
25.9	68.4	604	47	17
25.5	65.4	640	46	16
26	70.3	582	49	16
25.8	70.9	640	47	17
25.9	68.4	662	46	18
25.3	66	674	40	16
26	72.7	609	44	18
26.5	78.5	590	52	21
25.6	69.7	619	50	19
25.6	67.3	651	47	18
26.1	63.2	706	44	18
26.2	62.6	656	41	20
26.4	62.5	650	43	18
26.7	62.7	630	47	22
28	75.1	542	45	25
27.5	76.5	576	44	25
26.5	63.5	620	49	23
25.6	66.1	614	52	19
25.4	67.8	621	50	18
25.6	67.6	638	52	18
25.9	66.8	656	58	19
26	66.8	638	61	20
26	66	612	58	21
26.1	65.3	613	52	20
26.2	65.1	596	47	22
26.4	63	559	52	23
26.5	64	563	48	21
26.6	63.9	552	45	24
26.6	61.9	590	47	24
27.1	63.6	545	52	25
26.8	62.2	580	49	25
26.4	62.2	615	50	24
26.5	66.7	672	49	17
26.3	66.4	634	51	12
26	65.9	638	55	11
26	64.6	591	54	11
26.2	66.8	626	47	10
25.9	70	613	51	10
25.9	69.9	653	50	10
25.9	67.7	626	54	9
26.1	72.5	607	49	10
26.7	67.2	636	57	12
27.7	73	594	67	14
26.9	71.6	574	55	11
27.2	68	587	52	12
27	68.4	603	53	11
27.8	77.4	538	46	13
26.5	63.6	604	30	8
27.7	70.2	567	39	13
26.4	63.8	622	39	8
26.3	64.1	662	40	9
26.4	64.1	629	39	8
26.5	63.6	572	37	8
26.3	65.3	572	47	9
26.3	65.1	586	43	8
26.3	64.9	560	40	8
26.4	63.7	614	38	7
26.2	65	565	41	7
26.4	64.9	547	41	8
26.7	72.8	520	43	10
27	71.6	529	43	10
27	68.5	553	35	10
26.4	65.7	554	34	8
26.2	64.5	560	30	7
26.5	71.2	524	31	8
27	75.9	505	34	10
26.9	70.5	551	36	10
26.2	66.6	634	39	7
26.3	67.7	569	37	7
26.5	69.8	568	36	9
26.8	72.4	557	42	11
26.6	68.5	615	36	10
26.3	65.6	626	35	10
26.2	65.7	639	27	10
26.8	70.6	588	31	11
26.4	74	601	32	11
26.5	68.3	636	27	11
26.2	65.7	647	24	12
26.3	65.4	625	30	14
26.1	64.8	658	29	13
26.2	65.9	690	29	14
26.6	63.8	641	24	14
26.3	66.4	660	27	14
25.5	70.7	638	27	9
25.8	69.2	655	31	9
25.8	68.7	604	24	8
25.9	67.8	584	28	8
26	68.6	603	28	9
26	67.4	624	30	10
26.1	67.6	581	29	10
26.2	68.6	588	32	10
26	66.5	580	31	10
26.3	66.2	604	32	10
26.4	64.8	577	31	10
26.1	66.6	588	32	10
25.8	68.7	628	31	10
25.6	68.7	635	31	8
25.5	69.9	678	28	10
25.5	70.5	629	31	9
25.4	71.8	582	32	9
25.6	69.7	587	39	10
25.5	69.9	566	34	9
25.6	69	621	32	10
25.3	69.7	603	29	9
25.5	69.5	624	30	10
25.6	69.3	640	22	9
25.8	67.1	633	31	9
25.7	67.5	622	32	9
25.6	64.6	622	30	8
25.9	67.5	581	32	10
26.5	66.9	586	50	12
26.8	71.2	578	48	12
26.1	63.9	631	42	9
26.6	69	586	46	11
26.2	66.2	623	43	11
26.3	64.8	630	31	9
26.2	64.3	656	33	9
26.2	64.7	598	38	9
26.2	63.8	566	34	9
26.2	63.5	585	32	9
26	63.5	574	30	8
25.9	63.6	570	31	8
26	65.1	574	27	8
26.6	69	564	35	10
26.5	68.1	574	35	11
26	67.2	534	32	11
26.2	67.1	524	25	10
26.1	66	554	35	10
26.2	67.3	522	27	11
25.9	66	538	29	10
26.6	70.1	518	27	10
26.5	74.1	505	25	11
25.8	66.4	605	29	9
26.6	70.6	565	26	12
26.7	71.8	553	29	10
26.3	75.5	578	34	11
26	68.7	605	31	12
26	65.9	631	26	11
26.2	67.6	606	29	13
26.5	68.5	578	36	14
26.6	69.9	590	33	14
26.7	70.4	596	32	15
26.2	71.4	610	21	10
25.9	67.2	674	22	8
25.8	66.7	650	29	7
25.9	65.9	663	28	8
27.4	76.7	536	29	13
26.2	68.2	649	34	9
25.7	66.5	623	34	8
25.5	68.6	628	31	8
25.5	69.1	612	32	9
25.7	69.8	634	30	9
25.9	69	624	33	10
25.6	68.7	638	38	10
25.5	69.3	604	44	9
25.8	66.9	650	52	10
26.3	66.7	614	44	11
26.2	65.5	595	49	10
26.4	67	617	48	10
26.4	66	589	55	9
26.4	65.3	578	47	8
26.3	64.3	571	45	10
26.3	64	599	36	9
26.3	65.6	602	40	10
26	64.4	581	45	10
26.1	65.6	609	37	10
26	66.7	571	43	10
25.8	65.5	596	37	10
25.7	67.3	617	37	9
25.7	68.2	585	36	10
25.5	67.6	658	36	9
25.6	71.4	671	33	8
25.6	70.4	657	31	9
25.4	67.9	634	31	8
25.4	65.7	635	31	9
25.8	65.2	622	31	10
26	64.9	671	35	10
26.1	65	596	29	9
26.2	65.4	640	27	9
26.3	64.8	612	29	10
26.4	65.4	632	27	9
26.4	64.8	650	51	10
26.2	64.5	599	36	10
26.7	67.7	572	27	12
25.9	64.2	565	47	10
26.3	66.5	578	53	10
26.3	65	582	48	10
26	63.9	594	36	8
25.9	64.3	594	32	9
26.1	64.5	586	44	9
26.7	67.4	570	49	11
26.2	67	574	35	9
26.6	70.3	612	43	12
26.1	66.1	610	38	9
26.7	70.7	566	45	12
26	65.9	578	32	9
26.7	72	555	38	12
26	66.4	580	36	9
26.8	69.6	596	33	13
26.3	66.6	634	29	10
[truncated: 4,486 more rows]
